# Supplementary material for: Structural conservation of insulin/IGF signalling axis at the insulin receptors level in Drosophila and humans
Source: Nat Commun. 2023 Oct 7;14:6271. doi: 10.1038/s41467-023-41862-x (PMC10560217; doi:10.1038/s41467-023-41862-x)
Supplement: Supplementary file 4 — Source Data [file 41467_2023_41862_MOESM4_ESM.xlsx]

## Sheet:  ITC_TitrationDILP5intoDmIRecto
DP_X	DP_Y	Baseline_X	Baseline_Y	Fit_X	Fit_Y	NDH_X	NDH_Y
0.083333	-0.000479			0.024882	-143.843	0.125026	-139.435
0.1	0.000777			0.125026	-142.776	0.226159	-140.767
0.116667	0.001405			0.226159	-140.397	0.32828	-137.681
0.133333	0.00061			0.32828	-136.579	0.431389	-131.929
0.15	0.001364			0.431389	-130.129	0.535486	-120.044
0.166667	0.005593			0.535486	-118.854	0.640571	-99.5952
0.183333	0.004212			0.640571	-99.8501	0.746645	-71.8315
0.2	0.004589			0.746645	-73.3223	0.853706	-46.4441
0.216667	0.005008			0.853706	-47.0401	0.961756	-29.1494
0.233333	0.000906			0.961756	-28.5276	1.07079	-19.5332
0.25	-0.001355			1.07079	-17.6932	1.18082	-12.2227
0.266667	-0.002904			1.18082	-11.5659	1.29183	-10.0412
0.283333	-9.8e-05			1.29183	-7.97404	1.40383	-5.29804
0.3	0.002205			1.40383	-5.75237	1.51683	-3.16304
0.316667	0.003419			1.51683	-4.3046	1.6308	-2.96024
0.333333	-0.001647			1.6308	-3.31702	1.74577	-1.92882
0.35	-0.001018			1.74577	-2.61663	1.86172	-1.68491
0.366667	-0.005666			1.86172	-2.10323	1.97867	-0.807924
0.383333	-0.007675			1.97867	-1.71613
0.4	-0.004032
0.416667	0.000196
0.433333	0.001201
0.45	0.003043
0.466667	0.000991
0.483333	-0.001646
0.5	-0.002107
0.516667	-0.003113
0.533333	-0.00349
0.55	0.002623
0.566667	0.003418
0.583333	-0.000686
0.6	-0.00144
0.616667	0.000108
0.633333	-0.00253
0.65	-0.002238
0.666667	0.002116
0.683333	0.004668
0.7	0.002574
0.716667	-0.000776
0.733333	-0.001447
0.75	0.002278
0.766667	-0.001324
0.783333	-0.000446
0.8	0.002441
0.816667	0.004784
0.833333	0.004238
0.85	0.006665
0.866667	0.003691
0.883333	0.000591
0.9	-0.000918
0.916667	-0.003391
0.933333	-0.004356
0.95	-0.003018
0.966667	-0.001178
0.983333	-0.000302
1	0.00091
1.01667	0.00275
1.03333	0.003542
1.05	-0.051894
1.06667	-0.132116
1.08333	-0.218116
1.1	-0.299469
1.11667	-0.371192
1.13333	-0.371447
1.15	-0.33243
1.16667	-0.276247
1.18333	-0.22065
1.2	-0.170287
1.21667	-0.131731
1.23333	-0.107075
1.25	-0.089663
1.26667	-0.072376
1.28333	-0.059904
1.3	-0.050699
1.31667	-0.042749
1.33333	-0.037814
1.35	-0.034303
1.36667	-0.033387
1.38333	-0.030421
1.4	-0.026785
1.41667	-0.023693
1.43333	-0.021355
1.45	-0.01596
1.46667	-0.012744
1.48333	-0.011705
1.5	-0.012717
1.51667	-0.012724
1.53333	-0.01022
1.55	-0.009014
1.56667	-0.00584
1.58333	-0.001746
1.6	-0.000163
1.61667	0.000749
1.63333	0.004173
1.65	0.001526
1.66667	0.000721
1.68333	0.004228
1.7	0.005683
1.71667	0.002574
1.73333	0.007127
1.75	0.010173
1.76667	0.007985
1.78333	0.005001
1.8	0.002812
1.81667	0.002591
1.83333	0.000444
1.85	0.002274
1.86667	0.003558
1.88333	0.005597
1.9	0.004286
1.91667	0.003268
1.93333	-0.00043
1.95	-0.001743
1.96667	-0.000752
1.98333	-0.003823
2	-0.001577
2.01667	0.003725
2.03333	0.005593
2.05	0.003275
2.06667	0.005855
2.08333	0.006257
2.1	0.003393
2.11667	0.001743
2.13333	0.00361
2.15	0.005602
2.16667	0.002821
2.18333	0.001379
2.2	0.003244
2.21667	0.003853
2.23333	0.000191
2.25	0.002014
2.26667	0.005217
2.28333	0.005239
2.3	0.004339
2.31667	0.004569
2.33333	0.004757
2.35	-0.001043
2.36667	-0.002488
2.38333	-0.001171
2.4	-0.000984
2.41667	-0.001719
2.43333	-0.001659
2.45	-0.00587
2.46667	-0.006732
2.48333	-0.00864
2.5	-0.012643
2.51667	-0.007644
2.53333	-0.003777
2.55	-0.003761
2.56667	-0.001693
2.58333	0.00075
2.6	0.001015
2.61667	0.003709
2.63333	0.000709
2.65	0.000765
2.66667	0.001782
2.68333	0.000665
2.7	-0.002086
2.71667	0.000648
2.73333	0.000954
2.75	0.00243
2.76667	9.7e-05
2.78333	0.001406
2.8	0.003679
2.81667	0.003396
2.83333	-0.000278
2.85	0.000569
2.86667	0.002714
2.88333	0.00017
2.9	0.000179
2.91667	0.000858
2.93333	-9.6e-05
2.95	-0.003563
2.96667	-0.00301
2.98333	-0.002709
3	0.000732
3.01667	0.001744
3.03333	-0.025253
3.05	-0.173919
3.06667	-0.453088
3.08333	-0.864226
3.1	-1.37044
3.11667	-1.87805
3.13333	-2.26243
3.15	-2.48868
3.16667	-2.53213
3.18333	-2.40757
3.2	-2.18474
3.21667	-1.90481
3.23333	-1.60415
3.25	-1.31949
3.26667	-1.07673
3.28333	-0.885599
3.3	-0.736043
3.31667	-0.620525
3.33333	-0.528203
3.35	-0.457443
3.36667	-0.395767
3.38333	-0.34456
3.4	-0.301224
3.41667	-0.265592
3.43333	-0.230546
3.45	-0.199058
3.46667	-0.172721
3.48333	-0.148687
3.5	-0.129007
3.51667	-0.11431
3.53333	-0.105767
3.55	-0.091698
3.56667	-0.078508
3.58333	-0.066994
3.6	-0.059414
3.61667	-0.046434
3.63333	-0.041075
3.65	-0.041074
3.66667	-0.037766
3.68333	-0.031569
3.7	-0.03182
3.71667	-0.032155
3.73333	-0.027423
3.75	-0.026628
3.76667	-0.023153
3.78333	-0.014738
3.8	-0.010719
3.81667	-0.007788
3.83333	-0.004774
3.85	-0.003268
3.86667	-0.008376
3.88333	-0.008545
3.9	-0.00842
3.91667	-0.010598
3.93333	-0.009761
3.95	-0.004529
3.96667	-0.000678
3.98333	-0.001015
4	-0.000304
4.01667	-0.001854
4.03333	-0.002023
4.05	-0.00215
4.06667	-0.001817
4.08333	0.003666
4.1	0.008898
4.11667	0.010865
4.13333	0.007179
4.15	0.007972
4.16667	0.004831
4.18333	-7e-05
4.2	-0.007021
4.21667	-0.002585
4.23333	-0.00154
4.25	-0.001961
4.26667	-0.002214
4.28333	0.000883
4.3	-0.00184
4.31667	-0.001382
4.33333	0.000166
4.35	-0.001888
4.36667	-0.000466
4.38333	0.000956
4.4	-0.002437
4.41667	-0.001476
4.43333	0.003546
4.45	0.001493
4.46667	0.000277
4.48333	0.003416
4.5	0.001572
4.51667	-0.00157
4.53333	-0.004251
4.55	-0.004043
4.56667	-0.004505
4.58333	-0.00346
4.6	-0.002456
4.61667	0.001478
4.63333	0.002565
4.65	0.004029
4.66667	0.003359
4.68333	0.007
4.7	0.004738
4.71667	0.003649
4.73333	-0.000288
4.75	0.000842
4.76667	-0.004434
4.78333	0.000548
4.8	0.006409
4.81667	0.007288
4.83333	0.00532
4.85	0.00532
4.86667	0.001551
4.88333	-0.004185
4.9	-0.004436
4.91667	-0.003892
4.93333	-0.003347
4.95	-0.004185
4.96667	-0.005105
4.98333	-0.007533
5	-0.006319
5.01667	-0.00636
5.03333	-0.017287
5.05	-0.118147
5.06667	-0.340926
5.08333	-0.689225
5.1	-1.14186
5.11667	-1.63201
5.13333	-2.04717
5.15	-2.32597
5.16667	-2.44785
5.18333	-2.40753
5.2	-2.25056
5.21667	-2.01673
5.23333	-1.7419
5.25	-1.45908
5.26667	-1.20432
5.28333	-0.992044
5.3	-0.821012
5.31667	-0.69302
5.33333	-0.595299
5.35	-0.509845
5.36667	-0.444696
5.38333	-0.390727
5.4	-0.340065
5.41667	-0.295223
5.43333	-0.262145
5.45	-0.232501
5.46667	-0.206289
5.48333	-0.181669
5.5	-0.160314
5.51667	-0.13829
5.53333	-0.118693
5.55	-0.101567
5.56667	-0.087916
5.58333	-0.076693
5.6	-0.067187
5.61667	-0.05856
5.63333	-0.051188
5.65	-0.043357
5.66667	-0.041889
5.68333	-0.042765
5.7	-0.039581
5.71667	-0.039327
5.73333	-0.038947
5.75	-0.029441
5.76667	-0.021525
5.78333	-0.016247
5.8	-0.010173
5.81667	-0.007365
5.83333	-0.01067
5.85	-0.008531
5.86667	-0.009701
5.88333	-0.007311
5.9	-0.004921
5.91667	-0.004248
5.93333	-0.005334
5.95	-0.005456
5.96667	-0.0101
5.98333	-0.011897
6	-0.007832
6.01667	-0.006992
6.03333	-0.005774
6.05	-0.004472
6.06667	-0.003925
6.08333	-0.007271
6.1	-0.007518
6.11667	-0.006886
6.13333	-0.005166
6.15	-0.004367
6.16667	-0.0016
6.18333	-0.001805
6.2	-0.001383
6.21667	0.000296
6.23333	0.000216
6.25	-0.000994
6.26667	0.00014
6.28333	0.000103
6.3	0.001153
6.31667	6.9e-05
6.33333	0.002334
6.35	0.003259
6.36667	0.002468
6.38333	0.001007
6.4	0.000927
6.41667	-0.001832
6.43333	-0.004214
6.45	-0.000483
6.46667	-0.004875
6.48333	-0.003698
6.5	-0.002396
6.51667	-0.000926
6.53333	-0.003182
6.55	-0.000247
6.56667	-0.000787
6.58333	0.001479
6.6	0.002865
6.61667	0.003833
6.63333	0.004131
6.65	0.001121
6.66667	-0.003564
6.68333	-0.00762
6.7	-0.006987
6.71667	-0.005768
6.73333	-0.002581
6.75	0.000313
6.76667	0.001616
6.78333	0.000113
6.8	3.5e-05
6.81667	-0.000588
6.83333	3e-06
6.85	0.001851
6.86667	0.00508
6.88333	0.005881
6.9	0.005342
6.91667	0.003045
6.93333	0.001041
6.95	-0.002889
6.96667	-0.00393
6.98333	-0.000491
7	-0.00015
7.01667	0.003038
7.03333	-0.006041
7.05	-0.097433
7.06667	-0.297639
7.08333	-0.607707
7.1	-1.01713
7.11667	-1.46519
7.13333	-1.85439
7.15	-2.13348
7.16667	-2.27314
7.18333	-2.26677
7.2	-2.15351
7.21667	-1.96129
7.23333	-1.72452
7.25	-1.47305
7.26667	-1.23921
7.28333	-1.03694
7.3	-0.868286
7.31667	-0.732123
7.33333	-0.624975
7.35	-0.541985
7.36667	-0.470927
7.38333	-0.418459
7.4	-0.372061
7.41667	-0.331482
7.43333	-0.29329
7.45	-0.26029
7.46667	-0.22796
7.48333	-0.200067
7.5	-0.175733
7.51667	-0.154204
7.53333	-0.137992
7.55	-0.12513
7.56667	-0.110383
7.58333	-0.094631
7.6	-0.084825
7.61667	-0.070204
7.63333	-0.058052
7.65	-0.051469
7.66667	-0.049659
7.68333	-0.044919
7.7	-0.045369
7.71667	-0.046238
7.73333	-0.045098
7.75	-0.041738
7.76667	-0.038085
7.78333	-0.035395
7.8	-0.029774
7.81667	-0.022018
7.83333	-0.018741
7.85	-0.014753
7.86667	-0.013067
7.88333	-0.008995
7.9	-0.010993
7.91667	-0.007465
7.93333	-0.005109
7.95	-0.001455
7.96667	-0.001025
7.98333	0.000494
8	-0.001671
8.01667	-0.000319
8.03333	0.001033
8.05	0.003139
8.06667	0.002439
8.08333	0.003666
8.1	0.001376
8.11667	0.002603
8.13333	0.002616
8.15	0.005015
8.16667	0.004149
8.18333	0.001273
8.2	-0.003738
8.21667	-0.008832
8.23333	-0.008818
8.25	-0.005665
8.26667	-0.003097
8.28333	-0.001031
8.3	0.003714
8.31667	0.002221
8.33333	0.000309
8.35	-0.002272
8.36667	-0.00276
8.38333	-0.006471
8.4	-0.005703
8.41667	-0.003469
8.43333	0.000356
8.45	0.000623
8.46667	0.002773
8.48333	0.002161
8.5	-0.002346
8.51667	-0.003753
8.53333	-0.004281
8.55	-0.004935
8.56667	-0.008143
8.58333	-0.005489
8.6	-0.004928
8.61667	-0.00152
8.63333	0.000171
8.65	0.004165
8.66667	0.005313
8.68333	0.004869
8.7	0.003086
8.71667	0.000926
8.73333	-0.002364
8.75	-0.007621
8.76667	-0.008734
8.78333	-0.005324
8.8	-0.001831
8.81667	-0.000976
8.83333	0.00122
8.85	0.004253
8.86667	-0.001799
8.88333	-0.003748
8.9	-0.003855
8.91667	-0.002957
8.93333	-0.000844
8.95	0.001729
8.96667	0.000451
8.98333	0.005746
9	0.007692
9.01667	0.005577
9.03333	-0.004954
9.05	-0.083059
9.06667	-0.259135
9.08333	-0.528451
9.1	-0.886988
9.11667	-1.28287
9.13333	-1.62864
9.15	-1.88121
9.16667	-2.02035
9.18333	-2.03586
9.2	-1.95412
9.21667	-1.80906
9.23333	-1.6216
9.25	-1.41567
9.26667	-1.21577
9.28333	-1.03894
9.3	-0.888983
9.31667	-0.765114
9.33333	-0.668417
9.35	-0.585537
9.36667	-0.514044
9.38333	-0.45754
9.4	-0.407022
9.41667	-0.359519
9.43333	-0.322943
9.45	-0.291769
9.46667	-0.259128
9.48333	-0.231972
9.5	-0.206532
9.51667	-0.176277
9.53333	-0.160341
9.55	-0.14206
9.56667	-0.122899
9.58333	-0.107799
9.6	-0.10011
9.61667	-0.088862
9.63333	-0.083349
9.65	-0.079385
9.66667	-0.071653
9.68333	-0.068903
9.7	-0.059873
9.71667	-0.052893
9.73333	-0.049137
9.75	-0.047223
9.76667	-0.042756
9.78333	-0.035482
9.8	-0.030259
9.81667	-0.025413
9.83333	-0.023163
9.85	-0.020662
9.86667	-0.022347
9.88333	-0.022942
9.9	-0.021109
9.91667	-0.017769
9.93333	-0.015392
9.95	-0.016237
9.96667	-0.013482
9.98333	-0.012485
10	-0.01333
10.0167	-0.011705
10.0333	-0.010665
10.05	-0.010252
10.0667	-0.012394
10.0833	-0.009009
10.1	-0.008219
10.1167	-0.003954
10.1333	-0.001739
10.15	0.000977
10.1667	1e-05
10.1833	0.001178
10.2	0.001761
10.2167	0.002386
10.2333	0.003681
10.25	0.002966
10.2667	0.003425
10.2833	0.002544
10.3	0.003673
10.3167	0.003505
10.3333	0.004676
10.35	0.003797
10.3667	0.001076
10.3833	-0.001352
10.4	0.001202
10.4167	0.001245
10.4333	0.000368
10.45	0.001793
10.4667	0.003387
10.4833	0.002887
10.5	0.003057
10.5167	0.00461
10.5333	0.003944
10.55	0.002859
10.5667	0.001189
10.5833	-0.002073
10.6	-0.00236
10.6167	-0.002312
10.6333	-0.00306
10.65	-0.002259
10.6667	0.001097
10.6833	0.000141
10.7	-0.001401
10.7167	0.001412
10.7333	0.000581
10.75	0.000506
10.7667	0.000222
10.7833	0.005045
10.8	0.004133
10.8167	0.005398
10.8333	0.003398
10.85	0.004748
10.8667	0.001116
10.8833	-0.002684
10.9	-0.006232
10.9167	-0.006012
10.9333	-0.003614
10.95	-0.000127
10.9667	0.002061
10.9833	0.005423
11	0.006733
11.0167	0.004234
11.0333	-0.003332
11.05	-0.06139
11.0667	-0.198411
11.0833	-0.414939
11.1	-0.705321
11.1167	-1.03322
11.1333	-1.32712
11.15	-1.54616
11.1667	-1.67216
11.1833	-1.69551
11.2	-1.64438
11.2167	-1.54103
11.2333	-1.40176
11.25	-1.25052
11.2667	-1.10213
11.2833	-0.969012
11.3	-0.851556
11.3167	-0.753318
11.3333	-0.670654
11.35	-0.600718
11.3667	-0.537858
11.3833	-0.483539
11.4	-0.435499
11.4167	-0.395414
11.4333	-0.360312
11.45	-0.327554
11.4667	-0.296136
11.4833	-0.264173
11.5	-0.232085
11.5167	-0.204895
11.5333	-0.182394
11.55	-0.165629
11.5667	-0.153176
11.5833	-0.143529
11.6	-0.132332
11.6167	-0.120926
11.6333	-0.11178
11.65	-0.103723
11.6667	-0.091856
11.6833	-0.083464
11.7	-0.074486
11.7167	-0.06534
11.7333	-0.057366
11.75	-0.055589
11.7667	-0.055277
11.7833	-0.056682
11.8	-0.052769
11.8167	-0.04894
11.8333	-0.04105
11.85	-0.033704
11.8667	-0.025898
11.8833	-0.025837
11.9	-0.024813
11.9167	-0.024585
11.9333	-0.021216
11.95	-0.020527
11.9667	-0.019964
11.9833	-0.018856
12	-0.017749
12.0167	-0.015343
12.0333	-0.00984
12.05	-0.002242
12.0667	0.000372
12.0833	0.000308
12.1	-0.001181
12.1167	-0.003883
12.1333	-0.004995
12.15	-0.005269
12.1667	-0.002529
12.1833	0.002556
12.2	0.001611
12.2167	-8.7e-05
12.2333	-0.001324
12.25	-0.003106
12.2667	-0.004427
12.2833	-0.002483
12.3	-0.001711
12.3167	0.000777
12.3333	0.004898
12.35	1.8e-05
12.3667	0.000705
12.3833	0.001351
12.4	0.003253
12.4167	0.003522
12.4333	0.007307
12.45	0.004729
12.4667	0.007844
12.4833	0.006898
12.5	0.006706
12.5167	0.004671
12.5333	0.002762
12.55	-0.004381
12.5667	-0.004239
12.5833	-0.007112
12.6	-0.004835
12.6167	-0.000256
12.6333	0.001393
12.65	-0.002611
12.6667	-0.002176
12.6833	-0.003041
12.7	-0.003696
12.7167	-0.001964
12.7333	-6.5e-05
12.75	0.000117
12.7667	0.000466
12.7833	6.1e-05
12.8	0.001666
12.8167	0.002476
12.8333	0.002489
12.85	0.001957
12.8667	-0.001212
12.8833	-0.00706
12.9	-0.009852
12.9167	-0.00624
12.9333	-0.007526
12.95	-0.004876
12.9667	-0.003022
12.9833	-0.003345
13	-0.00748
13.0167	-0.008767
13.0333	-0.009384
13.05	-0.047934
13.0667	-0.150291
13.0833	-0.316456
13.1	-0.54023
13.1167	-0.799133
13.1333	-1.03283
13.15	-1.20297
13.1667	-1.2947
13.1833	-1.30834
13.2	-1.26127
13.2167	-1.17644
13.2333	-1.06962
13.25	-0.958624
13.2667	-0.851853
13.2833	-0.763798
13.3	-0.685539
13.3167	-0.619758
13.3333	-0.565951
13.35	-0.521774
13.3667	-0.480361
13.3833	-0.442757
13.4	-0.409425
13.4167	-0.377391
13.4333	-0.344184
13.45	-0.313322
13.4667	-0.285475
13.4833	-0.256959
13.5	-0.232085
13.5167	-0.212654
13.5333	-0.195233
13.55	-0.177519
13.5667	-0.165206
13.5833	-0.156118
13.6	-0.144852
13.6167	-0.132749
13.6333	-0.12408
13.65	-0.115746
13.6667	-0.101927
13.6833	-0.092505
13.7	-0.082622
13.7167	-0.075628
13.7333	-0.067798
13.75	-0.065996
13.7667	-0.062687
13.7833	-0.06097
13.8	-0.05561
13.8167	-0.053056
13.8333	-0.046775
13.85	-0.042295
13.8667	-0.040411
13.8833	-0.035178
13.9	-0.028857
13.9167	-0.024838
13.9333	-0.023624
13.95	-0.018141
13.9667	-0.018645
13.9833	-0.020865
14	-0.02183
14.0167	-0.016388
14.0333	-0.015009
14.05	-0.012918
14.0667	-0.007645
14.0833	-0.006349
14.1	-0.006393
14.1167	-0.006773
14.1333	-0.006651
14.15	-0.010087
14.1667	-0.009211
14.1833	-0.009005
14.2	-0.0088
14.2167	-0.009725
14.2333	-0.006087
14.25	-0.005672
14.2667	-0.003373
14.2833	-2.9e-05
14.3	0.002771
14.3167	0.003311
14.3333	0.004939
14.35	0.004054
14.3667	0.003923
14.3833	0.003499
14.4	0.003158
14.4167	0.000975
14.4333	-0.00037
14.45	0.000544
14.4667	0.003092
14.4833	0.003295
14.5	0.001697
14.5167	0.001439
14.5333	-0.002043
14.55	-0.005818
14.5667	-0.004988
14.5833	0.00141
14.6	0.001444
14.6167	0.002651
14.6333	0.00348
14.65	0.003849
14.6667	0.000366
14.6833	0.000232
14.7	0.004326
14.7167	0.005071
14.7333	0.000373
14.75	-0.001687
14.7667	-0.003915
14.7833	-0.009619
14.8	-0.009586
14.8167	-0.004278
14.8333	-0.001859
14.85	0.001564
14.8667	0.00528
14.8833	0.002298
14.9	-0.000517
14.9167	-0.002244
14.9333	-0.002883
14.95	-0.005699
14.9667	-0.005081
14.9833	-0.005301
15	-0.003261
15.0167	-0.00524
15.0333	-0.002027
15.05	-0.010077
15.0667	-0.060037
15.0833	-0.155424
15.1	-0.293935
15.1167	-0.4731
15.1333	-0.652391
15.15	-0.796136
15.1667	-0.888886
15.1833	-0.92122
15.2	-0.899377
15.2167	-0.850781
15.2333	-0.783177
15.25	-0.704101
15.2667	-0.626365
15.2833	-0.561859
15.3	-0.505141
15.3167	-0.457802
15.3333	-0.419422
15.35	-0.393477
15.3667	-0.364225
15.3833	-0.335768
15.4	-0.310787
15.4167	-0.288652
15.4333	-0.265262
15.45	-0.247817
15.4667	-0.230623
15.4833	-0.211964
15.5	-0.195022
15.5167	-0.178791
15.5333	-0.162853
15.55	-0.148716
15.5667	-0.137259
15.5833	-0.128733
15.6	-0.123556
15.6167	-0.117374
15.6333	-0.11115
15.65	-0.101787
15.6667	-0.095186
15.6833	-0.085362
15.7	-0.075748
15.7167	-0.068059
15.7333	-0.063804
15.75	-0.060511
15.7667	-0.057387
15.7833	-0.053634
15.8	-0.051346
15.8167	-0.04931
15.8333	-0.041915
15.85	-0.033557
15.8667	-0.028842
15.8833	-0.025633
15.9	-0.021462
15.9167	-0.020599
15.9333	-0.019358
15.95	-0.020588
15.9667	-0.019558
15.9833	-0.020327
16	-0.024488
16.0167	-0.028523
16.0333	-0.025148
16.05	-0.022275
16.0667	-0.018607
16.0833	-0.012301
16.1	-0.009386
16.1167	-0.009234
16.1333	-0.01126
16.15	-0.014165
16.1667	-0.014223
16.1833	-0.009508
16.2	-0.008939
16.2167	-0.009625
16.2333	-0.003863
16.25	-0.004382
16.2667	-0.006449
16.2833	-0.003744
16.3	-0.002588
16.3167	-0.002605
16.3333	0.001064
16.35	0.00155
16.3667	0.000194
16.3833	0.001475
16.4	-0.001974
16.4167	-0.004754
16.4333	-0.008412
16.45	-0.010564
16.4667	-0.007775
16.4833	-0.002725
16.5	0.000106
16.5167	0.002602
16.5333	0.004679
16.55	0.002025
16.5667	-0.002262
16.5833	-0.001064
16.6	-7.5e-05
16.6167	-0.003147
16.6333	-0.004629
16.65	-0.004017
16.6667	-0.006503
16.6833	-0.008947
16.7	-0.007749
16.7167	-0.009063
16.7333	-0.006734
16.75	-0.003191
16.7667	-0.000569
16.7833	-0.00025
16.8	0.00166
16.8167	-0.000532
16.8333	-0.006326
16.85	-0.005923
16.8667	-0.001584
16.8833	0.003006
16.9	0.002781
16.9167	0.004441
16.9333	0.002876
16.95	-0.000572
16.9667	-0.005737
16.9833	-0.008306
17	-0.009452
17.0167	-0.008629
17.0333	-0.010403
17.05	-0.025616
17.0667	-0.073318
17.0833	-0.155981
17.1	-0.271551
17.1167	-0.400854
17.1333	-0.519648
17.15	-0.600594
17.1667	-0.63875
17.1833	-0.631814
17.2	-0.595362
17.2167	-0.541911
17.2333	-0.479626
17.25	-0.420397
17.2667	-0.369123
17.2833	-0.32932
17.3	-0.296468
17.3167	-0.270524
17.3333	-0.251572
17.35	-0.232662
17.3667	-0.214589
17.3833	-0.200033
17.4	-0.186691
17.4167	-0.176363
17.4333	-0.168506
17.45	-0.155708
17.4667	-0.143538
17.4833	-0.133127
17.5	-0.119659
17.5167	-0.107489
17.5333	-0.098961
17.55	-0.090601
17.5667	-0.08312
17.5833	-0.078193
17.6	-0.072555
17.6167	-0.070475
17.6333	-0.069944
17.65	-0.071129
17.6667	-0.064569
17.6833	-0.057842
17.7	-0.049816
17.7167	-0.041874
17.7333	-0.035063
17.75	-0.033234
17.7667	-0.034419
17.7833	-0.033678
17.8	-0.03097
17.8167	-0.029727
17.8333	-0.028567
17.85	-0.0241
17.8667	-0.021559
17.8833	-0.020525
17.9	-0.017649
17.9167	-0.015484
17.9333	-0.016669
17.95	-0.017268
17.9667	-0.016946
17.9833	-0.014572
18	-0.014501
18.0167	-0.013257
18.0333	-0.012139
18.05	-0.014078
18.0667	-0.013881
18.0833	-0.011213
18.1	-0.00909
18.1167	-0.008014
18.1333	-0.007063
18.15	-0.008081
18.1667	-0.012321
18.1833	-0.016227
18.2	-0.017454
18.2167	-0.015498
18.2333	-0.018064
18.25	-0.016527
18.2667	-0.011431
18.2833	-0.006545
18.3	-0.005217
18.3167	0.00013
18.3333	0.006357
18.35	0.007768
18.3667	0.003235
18.3833	0.001171
18.4	-0.000348
18.4167	-0.006389
18.4333	-0.008201
18.45	-0.01018
18.4667	-0.009439
18.4833	-0.010413
18.5	-0.006908
18.5167	-0.00558
18.5333	-0.000819
18.55	0.000928
18.5667	0.000163
18.5833	-0.003743
18.6	-0.004005
18.6167	-0.006906
18.6333	-0.007838
18.65	-0.004626
18.6667	-0.003214
18.6833	-0.004189
18.7	-0.001353
18.7167	-0.002034
18.7333	-0.003093
18.75	-0.002685
18.7667	-0.003283
18.7833	-0.003169
18.8	0.002849
18.8167	0.001623
18.8333	0.002114
18.85	0.000931
18.8667	-0.00176
18.8833	-0.009642
18.9	-0.006388
18.9167	-0.000873
18.9333	0.003805
18.95	0.007772
18.9667	0.010273
18.9833	0.007624
19	0.002798
19.0167	-0.002907
19.0333	-0.004886
19.05	-0.013271
19.0667	-0.044683
19.0833	-0.100671
19.1	-0.178263
19.1167	-0.273273
19.1333	-0.364179
19.15	-0.429881
19.1667	-0.462172
19.1833	-0.460927
19.2	-0.435984
19.2167	-0.395341
19.2333	-0.344901
19.25	-0.298689
19.2667	-0.256958
19.2833	-0.220543
19.3	-0.188734
19.3167	-0.165508
19.3333	-0.146971
19.35	-0.133584
19.3667	-0.122457
19.3833	-0.116816
19.4	-0.111342
19.4167	-0.106998
19.4333	-0.101984
19.45	-0.095087
19.4667	-0.086891
19.4833	-0.080077
19.5	-0.073723
19.5167	-0.065235
19.5333	-0.059886
19.55	-0.055082
19.5667	-0.052245
19.5833	-0.047943
19.6	-0.046195
19.6167	-0.042772
19.6333	-0.040103
19.65	-0.036889
19.6667	-0.033048
19.6833	-0.029876
19.7	-0.027751
19.7167	-0.028222
19.7333	-0.028023
19.75	-0.027824
19.7667	-0.026788
19.7833	-0.025961
19.8	-0.023668
19.8167	-0.022967
19.8333	-0.018749
19.85	-0.01407
19.8667	-0.013201
19.8833	-0.009527
19.9	-0.005811
19.9167	-0.00691
19.9333	-0.005329
19.95	-0.004335
19.9667	-0.006899
19.9833	-0.006114
20	-0.007255
20.0167	-0.010949
20.0333	-0.0123
20.05	-0.013357
20.0667	-0.017889
20.0833	-0.015262
20.1	-0.012467
20.1167	-0.009546
20.1333	-0.004784
20.15	-0.00044
20.1667	0.000219
20.1833	-0.001131
20.2	-0.002063
20.2167	-0.002869
20.2333	-0.005977
20.25	-0.008709
20.2667	-0.012111
20.2833	-0.009735
20.3	-0.009495
20.3167	-0.003686
20.3333	-0.002315
20.35	0.001862
20.3667	0.001181
20.3833	0.001421
20.4	0.000238
20.4167	0.001233
20.4333	-7.6e-05
20.45	-0.004441
20.4667	-0.00374
20.4833	-0.004881
20.5	-0.002548
20.5167	0.000875
20.5333	0.00279
20.55	-2.6e-05
20.5667	-0.00121
20.5833	-0.005784
20.6	-0.009647
20.6167	-0.007481
20.6333	-0.005608
20.65	-0.005536
20.6667	-0.003286
20.6833	-0.001287
20.7	-0.002387
20.7167	-0.003864
20.7333	-0.002158
20.75	-0.000327
20.7667	-0.002223
20.7833	-0.002862
20.8	-0.001534
20.8167	-0.001964
20.8333	-0.003441
20.85	-0.001987
20.8667	0.003277
20.8833	0.003558
20.9	0.002123
20.9167	-0.000108
20.9333	-0.000915
20.95	-0.007375
20.9667	-0.00546
20.9833	-0.004509
21	-0.001381
21.0167	0.000114
21.0333	0.001107
21.05	-0.005688
21.0667	-0.027387
21.0833	-0.07425
21.1	-0.140037
21.1167	-0.217923
21.1333	-0.292293
21.15	-0.345855
21.1667	-0.366634
21.1833	-0.362208
21.2	-0.328558
21.2167	-0.288922
21.2333	-0.246773
21.25	-0.208058
21.2667	-0.169091
21.2833	-0.14369
21.3	-0.123271
21.3167	-0.10616
21.3333	-0.092942
21.35	-0.088224
21.3667	-0.083547
21.3833	-0.077824
21.4	-0.075325
21.4167	-0.069811
21.4333	-0.061199
21.45	-0.055978
21.4667	-0.051595
21.4833	-0.045872
21.5	-0.044168
21.5167	-0.044935
21.5333	-0.040342
21.55	-0.038932
21.5667	-0.034591
21.5833	-0.030919
21.6	-0.022684
21.6167	-0.020311
21.6333	-0.016556
21.65	-0.01883
21.6667	-0.02236
21.6833	-0.02321
21.7	-0.0218
21.7167	-0.021394
21.7333	-0.017095
21.75	-0.008232
21.7667	-0.008706
21.7833	-0.010854
21.8	-0.011202
21.8167	-0.016658
21.8333	-0.020774
21.85	-0.019908
21.8667	-0.0172
21.8833	-0.013989
21.9	-0.008476
21.9167	-0.005642
21.9333	-0.002934
21.95	0.000319
21.9667	5.4e-05
21.9833	0.000544
22	-0.001228
22.0167	-0.002539
22.0333	-0.005022
22.05	-0.003738
22.0667	-0.000192
22.0833	0.003061
22.1	0.000828
22.1167	0.001108
22.1333	0.001975
22.15	0.000747
22.1667	-0.003704
22.1833	-0.00535
22.2	-0.004274
22.2167	-0.005208
22.2333	-0.001746
22.25	-0.000754
22.2667	0.001452
22.2833	-0.00166
22.3	-0.004352
22.3167	-0.008761
22.3333	-0.004922
22.35	-0.004977
22.3667	-0.003357
22.3833	-0.005379
22.4	-0.007193
22.4167	-0.006619
22.4333	-0.003953
22.45	-0.003002
22.4667	0.001172
22.4833	0.003588
22.5	0.002863
22.5167	-0.000457
22.5333	-0.002689
22.55	-0.002617
22.5667	-0.000453
22.5833	0.000205
22.6	-0.000394
22.6167	-0.003212
22.6333	-0.006364
22.65	-0.012992
22.6667	-0.017944
22.6833	-0.015193
22.7	-0.008423
22.7167	-0.005797
22.7333	-0.004261
22.75	-0.00264
22.7667	-0.003154
22.7833	-0.008525
22.8	-0.009333
22.8167	-0.007712
22.8333	-0.008771
22.85	-0.006898
22.8667	-0.0049
22.8833	-0.005122
22.9	-0.003877
22.9167	0.001303
22.9333	0.002422
22.95	0.003624
22.9667	0.001184
22.9833	0.002471
23	0.003464
23.0167	0.000187
23.0333	0.001516
23.05	0.004059
23.0667	-0.0145
23.0833	-0.053783
23.1	-0.105711
23.1167	-0.171664
23.1333	-0.235607
23.15	-0.283934
23.1667	-0.303245
23.1833	-0.297394
23.2	-0.26994
23.2167	-0.235535
23.2333	-0.196859
23.25	-0.161198
23.2667	-0.12964
23.2833	-0.106497
23.3	-0.08729
23.3167	-0.07252
23.3333	-0.061728
23.35	-0.052946
23.3667	-0.049481
23.3833	-0.046057
23.4	-0.042048
23.4167	-0.038624
23.4333	-0.03922
23.45	-0.034498
23.4667	-0.03233
23.4833	-0.028781
23.5	-0.027492
23.5167	-0.023942
23.5333	-0.02257
23.55	-0.021448
23.5667	-0.022127
23.5833	-0.022303
23.6	-0.019381
23.6167	-0.01717
23.6333	-0.013034
23.65	-0.010112
23.6667	-0.005431
23.6833	-0.005104
23.7	-0.005656
23.7167	-0.003822
23.7333	-0.001527
23.75	-0.002121
23.7667	-0.005394
23.7833	-0.004188
23.8	-0.008382
23.8167	-0.008641
23.8333	-0.011285
23.85	-0.007943
23.8667	-0.008913
23.8833	-0.005613
23.9	-0.006792
23.9167	-0.005417
23.9333	-0.002744
23.95	-0.001285
23.9667	-0.001291
23.9833	-0.001674
24	-0.002978
24.0167	-0.005622
24.0333	-0.005503
24.05	-0.004796
24.0667	-0.002122
24.0833	0.002394
24.1	0.004733
24.1167	0.004392
24.1333	0.002671
24.15	0.001494
24.1667	-0.000647
24.1833	-0.002494
24.2	-0.00095
24.2167	9.3e-05
24.2333	-0.001503
24.25	-0.000963
24.2667	0.000708
24.2833	0.001876
24.3	-0.000766
24.3167	-0.002695
24.3333	-0.005504
24.35	-0.008062
24.3667	-0.007353
24.3833	-0.004509
24.4	0.000177
24.4167	0.00323
24.4333	0.004818
24.45	0.004648
24.4667	0.007283
24.4833	0.004057
24.5	0.001835
24.5167	0.000661
24.5333	-0.001099
24.55	-0.003195
24.5667	-0.000349
24.5833	-0.001607
24.6	-0.000562
24.6167	0.000274
24.6333	0.001529
24.65	0.000775
24.6667	-6.4e-05
24.6833	0.000647
24.7	0.001024
24.7167	0.000186
24.7333	-0.000609
24.75	0.002865
24.7667	0.001861
24.7833	0.001694
24.8	0.000605
24.8167	-0.001697
24.8333	-0.001989
24.85	-0.003831
24.8667	-0.005044
24.8833	-0.005796
24.9	-0.003618
24.9167	-0.000979
24.9333	0.004634
24.95	0.008906
24.9667	0.010708
24.9833	0.009999
25	0.008075
25.0167	0.002007
25.0333	-0.004145
25.05	-0.010297
25.0667	-0.029637
25.0833	-0.060742
25.1	-0.102439
25.1167	-0.157115
25.1333	-0.209907
25.15	-0.244067
25.1667	-0.259931
25.1833	-0.256326
25.2	-0.233797
25.2167	-0.198959
25.2333	-0.164413
25.25	-0.133635
25.2667	-0.106123
25.2833	-0.080746
25.3	-0.067133
25.3167	-0.05193
25.3333	-0.044849
25.35	-0.037851
25.3667	-0.036338
25.3833	-0.032773
25.4	-0.032097
25.4167	-0.029537
25.4333	-0.026265
25.45	-0.02249
25.4667	-0.022274
25.4833	-0.019965
25.5	-0.018199
25.5167	-0.017061
25.5333	-0.014165
25.55	-0.013907
25.5667	-0.012392
25.5833	-0.007276
25.6	-0.006724
25.6167	-0.006423
25.6333	-0.002731
25.65	-0.00335
25.6667	-0.006021
25.6833	-0.003375
25.7	-0.000771
25.7167	0.000829
25.7333	0.002304
25.75	0.003527
25.7667	0.000731
25.7833	-0.005917
25.8	-0.005238
25.8167	-0.006023
25.8333	-0.003292
25.85	-0.002026
25.8667	0.000202
25.8833	-0.003891
25.9	-0.005304
25.9167	-0.007931
25.9333	-0.010182
25.95	-0.007366
25.9667	-0.004718
25.9833	-0.004037
26	-0.00323
26.0167	-0.000247
26.0333	-0.000822
26.05	-0.005165
26.0667	-0.005363
26.0833	-0.008198
26.1	-0.011829
26.1167	-0.013199
26.1333	-0.007033
26.15	-0.00409
26.1667	-0.002947
26.1833	-0.003354
26.2	-0.001542
26.2167	-0.002325
26.2333	-0.002982
26.25	-0.002258
26.2667	-0.001408
26.2833	-0.003907
26.3	-0.003392
26.3167	-0.00275
26.3333	-0.001774
26.35	-0.001343
26.3667	-0.0038
26.3833	-0.00835
26.4	-0.011937
26.4167	-0.012216
26.4333	-0.008895
26.45	-0.002978
26.4667	0.000888
26.4833	0.004
26.5	0.003051
26.5167	0.001348
26.5333	-0.000563
26.55	0.001126
26.5667	-0.002084
26.5833	-0.002153
26.6	-0.005153
26.6167	-0.008781
26.6333	-0.010106
26.65	-0.009086
26.6667	-0.007689
26.6833	-0.003865
26.7	-3.9e-05
26.7167	-0.00061
26.7333	0.000284
26.75	-0.002673
26.7667	-0.00517
26.7833	-0.005447
26.8	-0.004134
26.8167	-0.003072
26.8333	-8.3e-05
26.85	-0.000947
26.8667	-0.003485
26.8833	-0.00573
26.9	-0.003704
26.9167	-0.001009
26.9333	0.002273
26.95	0.006267
26.9667	0.0062
26.9833	0.003453
27	-0.000215
27.0167	0.001518
27.0333	0.000697
27.05	-0.001212
27.0667	-0.014258
27.0833	-0.043801
27.1	-0.088792
27.1167	-0.136379
27.1333	-0.183589
27.15	-0.219327
27.1667	-0.231619
27.1833	-0.223229
27.2	-0.200896
27.2167	-0.172115
27.2333	-0.13718
27.25	-0.10505
27.2667	-0.079326
27.2833	-0.063022
27.3	-0.045503
27.3167	-0.035563
27.3333	-0.03094
27.35	-0.028536
27.3667	-0.023871
27.3833	-0.027496
27.4	-0.026557
27.4167	-0.0252
27.4333	-0.019614
27.45	-0.015995
27.4667	-0.011749
27.4833	-0.01127
27.5	-0.008741
27.5167	-0.008723
27.5333	-0.011803
27.55	-0.010529
27.5667	-0.011725
27.5833	-0.011666
27.6	-0.012611
27.6167	-0.007694
27.6333	-0.00328
27.65	-0.000415
27.6667	0.001864
27.6833	0.004017
27.7	-0.001492
27.7167	-0.00633
27.7333	-0.006857
27.75	-0.008137
27.7667	-0.01017
27.7833	-0.005337
27.8	-0.001174
27.8167	0.001565
27.8333	0.003718
27.85	0.0083
27.8667	0.007606
27.8833	0.005405
27.9	0.004753
27.9167	0.001547
27.9333	-0.001575
27.95	-0.002311
27.9667	9e-06
27.9833	-0.002652
28	-0.000625
28.0167	0.003328
28.0333	0.008538
28.05	0.009267
28.0667	0.012927
28.0833	0.014536
28.1	0.011874
28.1167	0.008793
28.1333	0.006927
28.15	0.005353
28.1667	0.003863
28.1833	0.002541
28.2	0.001679
28.2167	0.00224
28.2333	0.00276
28.25	0.002359
28.2667	0.001078
28.2833	0.001304
28.3	-0.001944
28.3167	-0.00176
28.3333	-0.001031
28.35	-0.000512
28.3667	0.000551
28.3833	0.003792
28.4	0.006279
28.4167	0.00797
28.4333	0.008322
28.45	0.005617
28.4667	0.004796
28.4833	0.002593
28.5	-2.9e-05
28.5167	0.002835
28.5333	0.006996
28.55	0.009021
28.5667	0.005353
28.5833	0.004489
28.6	0.001365
28.6167	0.00046
28.6333	-0.00187
28.65	0.001328
28.6667	0.003939
28.6833	0.005797
28.7	0.004974
28.7167	0.005911
28.7333	0.003204
28.75	0.001754
28.7667	0.00315
28.7833	0.005677
28.8	0.006068
28.8167	0.007716
28.8333	0.00526
28.85	0.000418
28.8667	-0.003462
28.8833	-0.004327
28.9	-0.002555
28.9167	-0.003085
28.9333	-0.00169
28.95	0.002134
28.9667	0.004785
28.9833	0.005175
29	0.010171
29.0167	0.012612
29.0333	0.006596
29.05	0.000245
29.0667	-0.01314
29.0833	-0.040341
29.1	-0.080313
29.1167	-0.124764
29.1333	-0.168546
29.15	-0.203535
29.1667	-0.213488
29.1833	-0.204265
29.2	-0.181435
29.2167	-0.151027
29.2333	-0.115428
29.25	-0.09084
29.2667	-0.070481
29.2833	-0.052299
29.3	-0.039644
29.3167	-0.031049
29.3333	-0.02501
29.35	-0.022697
29.3667	-0.021723
29.3833	-0.02075
29.4	-0.017976
29.4167	-0.0147
29.4333	-0.009708
29.45	-0.009614
29.4667	-0.007344
29.4833	-0.009511
29.5	-0.010674
29.5167	-0.007818
29.5333	-0.004794
29.55	-0.005162
29.5667	-0.002222
29.5833	-0.000288
29.6	-0.002833
29.6167	0.000525
29.6333	0.001957
29.65	0.001086
29.6667	0.005197
29.6833	0.005874
29.7	0.003538
29.7167	0.004634
29.7333	0.003888
29.75	-0.000878
29.7667	0.001641
29.7833	0.003197
29.8	0.003832
29.8167	0.005723
29.8333	0.007697
29.85	0.003307
29.8667	0.002518
29.8833	0.00131
29.9	0.003451
29.9167	0.005006
29.9333	0.00857
29.95	0.009329
29.9667	0.005692
29.9833	-0.000416
30	-0.001793
30.0167	-0.000364
30.0333	0.00232
30.05	0.005842
30.0667	0.008065
30.0833	0.006394
30.1	0.004011
30.1167	-0.001553
30.1333	-0.001256
30.15	0.002012
30.1667	0.006956
30.1833	0.009932
30.2	0.014206
30.2167	0.009812
30.2333	0.009689
30.25	0.007514
30.2667	0.005716
30.2833	0.00396
30.3	0.008316
30.3167	0.007438
30.3333	0.004049
30.35	0.004804
30.3667	0.004805
30.3833	0.00401
30.4	0.002294
30.4167	0.003342
30.4333	0.002924
30.45	0.004055
30.4667	0.005185
30.4833	0.006022
30.5	0.008994
30.5167	0.009706
30.5333	0.006481
30.55	0.002293
30.5667	0.000743
30.5833	0.0007
30.6	0.001411
30.6167	0.004884
30.6333	0.007729
30.65	0.008481
30.6667	0.002952
30.6833	-0.001865
30.7	-0.003459
30.7167	-0.001494
30.7333	0.002146
30.75	0.007293
30.7667	0.008964
30.7833	0.006909
30.8	0.004225
30.8167	-0.001431
30.8333	-0.006166
30.85	-0.009017
30.8667	-0.010236
30.8833	-0.009069
30.9	-0.005222
30.9167	-0.001961
30.9333	0.000462
30.95	0.002592
30.9667	0.001162
30.9833	-0.0001
31	-6.4e-05
31.0167	0.001814
31.0333	0.004445
31.05	0.004647
31.0667	-0.006831
31.0833	-0.029531
31.1	-0.063451
31.1167	-0.109681
31.1333	-0.155032
31.15	-0.184347
31.1667	-0.196748
31.1833	-0.19035
31.2	-0.167248
31.2167	-0.13686
31.2333	-0.107268
31.25	-0.083035
31.2667	-0.064037
31.2833	-0.047382
31.3	-0.034957
31.3167	-0.027179
31.3333	-0.02028
31.35	-0.015476
31.3667	-0.010462
31.3833	-0.006327
31.4	-0.007133
31.4167	-0.006934
31.4333	-0.006777
31.45	-0.007668
31.4667	-0.010693
31.4833	-0.006224
31.5	-0.002342
31.5167	-0.003191
31.5333	-0.004961
31.55	-0.003926
31.5667	-0.00331
31.5833	-0.004117
31.6	-0.000194
31.6167	0.001929
31.6333	0.001791
31.65	-0.003037
31.6667	-0.003636
31.6833	-0.004319
31.7	-0.006467
31.7167	-0.005726
31.7333	0.001713
31.75	0.003374
31.7667	0.002481
31.7833	0.006696
31.8	0.01045
31.8167	0.005873
31.8333	0.003723
31.85	0.003039
31.8667	0.001936
31.8833	0.00389
31.9	0.006094
31.9167	0.00633
31.9333	0.007237
31.95	0.006175
31.9667	0.000299
31.9833	0.001414
32	0.002194
32.0167	0.00109
32.0333	0.000195
32.05	9.6e-05
32.0667	-0.00059
32.0833	0.001572
32.1	0.005701
32.1167	0.00849
32.1333	0.009227
32.15	0.004647
32.1667	0.004338
32.1833	0.002731
32.2	0.000704
32.2167	0.002823
32.2333	0.0067
32.25	0.00145
32.2667	-0.000619
32.2833	0.001416
32.3	-0.003207
32.3167	-0.004689
32.3333	-0.001692
32.35	-0.000872
32.3667	-0.002103
32.3833	0.001187
32.4	0.002718
32.4167	0.003873
32.4333	0.00306
32.45	0.005052
32.4667	0.003443
32.4833	-0.000846
32.5	-0.001659
32.5167	3.9e-05
32.5333	-0.001277
32.55	-0.000332
32.5667	0.002371
32.5833	0.004153
32.6	0.003507
32.6167	0.002902
32.6333	0.003344
32.65	0.002446
32.6667	0.000125
32.6833	-0.00115
32.7	-0.003429
32.7167	-0.003783
32.7333	-0.004347
32.75	-0.004282
32.7667	0.001268
32.7833	0.006356
32.8	0.003155
32.8167	0.004225
32.8333	0.00207
32.85	-0.003811
32.8667	-0.008352
32.8833	-0.004645
32.9	-0.005084
32.9167	-0.001461
32.9333	-0.000727
32.95	0.001849
32.9667	0.001662
32.9833	0.002102
33	0.001287
33.0167	0.00336
33.0333	0.001331
33.05	-0.000909
33.0667	-0.007167
33.0833	-0.026405
33.1	-0.057072
33.1167	-0.093811
33.1333	-0.135532
33.15	-0.166618
33.1667	-0.181921
33.1833	-0.177545
33.2	-0.158809
33.2167	-0.126088
33.2333	-0.097806
33.25	-0.07212
33.2667	-0.053174
33.2833	-0.039797
33.3	-0.031612
33.3167	-0.024306
33.3333	-0.016288
33.35	-0.009693
33.3667	-0.006532
33.3833	-0.005841
[truncated: 338 more rows]

## Sheet: PAGE GELS of dmIR-ECD
	4-12% gradient reducing SDS-PAGE gel of the dmIR-ECD.
	4-12% gradient non-reducing SDS-PAGE gel of the dmIR-ECD.
	10% NATIVE PAGE gel of the dmIR-ECD.
